# Supplementary material for: pH-Dependent Adsorption of Human Serum Albumin Protein on a Polystyrene-Block–Poly(acrylic acid)-Coated PVDF Membrane
Source: Membranes (Basel). 2023 Nov 22;13(12):886. doi: 10.3390/membranes13120886 (PMC10744623; doi:10.3390/membranes13120886)
Supplement: Supplementary file 1 [file membranes-13-00886-s001.zip]

Archive with 1 entries (1 files):
- membranes-2705443-supplementary.pdf
